# Supplementary material for: Loop-extrusion and polymer phase-separation can co-exist at the single-molecule level to shape chromatin folding
Source: Nat Commun. 2022 Jul 13;13:4070. doi: 10.1038/s41467-022-31856-6 (PMC9279381; doi:10.1038/s41467-022-31856-6)
Supplement: Supplementary file 3 — Source data [file 41467_2022_31856_MOESM3_ESM.zip]

Archive with 116 entries (97 files):
- Source Data/
- __MACOSX/._Source Data
- Source Data/Suppl_Fig_19/
- Source Data/.DS_Store
- __MACOSX/Source Data/._.DS_Store
- Source Data/Suppl_Fig_4/
- Source Data/Figure_2/
- Source Data/Figure_3/
- Source Data/Figure_4/
- Source Data/Suppl_Fig_8/
- Source Data/Suppl_Fig_19/.DS_Store
- __MACOSX/Source Data/Suppl_Fig_19/._.DS_Store
- Source Data/Suppl_Fig_19/panel_c/
- Source Data/Suppl_Fig_19/panel_b/
- Source Data/Suppl_Fig_19/panel_a/
- Source Data/Suppl_Fig_4/distance_SBS_direct_imr90.txt.gz
- Source Data/Suppl_Fig_4/contact_SBS_direct_imr90.txt.gz
- Source Data/Figure_2/.DS_Store
- __MACOSX/Source Data/Figure_2/._.DS_Store
- Source Data/Figure_2/panel_b/
- Source Data/Figure_2/panel_a/
- Source Data/Figure_2/panels_c-e.xlsx
- __MACOSX/Source Data/Figure_2/._panels_c-e.xlsx
- Source Data/Figure_3/.DS_Store
- __MACOSX/Source Data/Figure_3/._.DS_Store
- Source Data/Figure_3/panel_c/
- Source Data/Figure_3/panel_b.xlsx
- __MACOSX/Source Data/Figure_3/._panel_b.xlsx
- Source Data/Figure_3/panel_a/
- Source Data/Figure_4/.DS_Store
- __MACOSX/Source Data/Figure_4/._.DS_Store
- Source Data/Figure_4/panel_c/
- Source Data/Figure_4/panel_b/
- Source Data/Figure_4/panel_d.xlsx
- __MACOSX/Source Data/Figure_4/._panel_d.xlsx
- Source Data/Figure_4/panel_a/
- Source Data/Suppl_Fig_8/.DS_Store
- __MACOSX/Source Data/Suppl_Fig_8/._.DS_Store
- Source Data/Suppl_Fig_8/panel_b/
- Source Data/Suppl_Fig_8/panel_a/
- Source Data/Suppl_Fig_8/panels_c-d.xlsx
- __MACOSX/Source Data/Suppl_Fig_8/._panels_c-d.xlsx
- Source Data/Suppl_Fig_19/panel_c/triplet_viewpoint3_eLE.txt.gz
- Source Data/Suppl_Fig_19/panel_c/triplet_viewpoint3_SBS.txt.gz
- Source Data/Suppl_Fig_19/panel_c/triplet_viewpoint3_LE+SBS.txt.gz
- Source Data/Suppl_Fig_19/panel_c/triplet_viewpoint3_LE.txt.gz
- Source Data/Suppl_Fig_19/panel_b/triplet_viewpoint2_SBS.txt.gz
- Source Data/Suppl_Fig_19/panel_b/triplet_viewpoint2_LE+SBS.txt.gz
- Source Data/Suppl_Fig_19/panel_b/triplet_viewpoint2_eLE.txt.gz
- Source Data/Suppl_Fig_19/panel_b/triplet_viewpoint2_LE.txt.gz
- Source Data/Suppl_Fig_19/panel_a/triplet_viewpoint1_LE+SBS.txt.gz
- Source Data/Suppl_Fig_19/panel_a/triplet_viewpoint1_LE.txt.gz
- Source Data/Suppl_Fig_19/panel_a/triplet_viewpoint1_eLE.txt.gz
- Source Data/Suppl_Fig_19/panel_a/triplet_viewpoint1_SBS.txt.gz
- Source Data/Figure_2/panel_b/contact_LE+SBS_imr90.txt.gz
- __MACOSX/Source Data/Figure_2/panel_b/._contact_LE+SBS_imr90.txt.gz
- Source Data/Figure_2/panel_b/.DS_Store
- __MACOSX/Source Data/Figure_2/panel_b/._.DS_Store
- Source Data/Figure_2/panel_b/contact_LE_imr90.txt.gz
- __MACOSX/Source Data/Figure_2/panel_b/._contact_LE_imr90.txt.gz
- Source Data/Figure_2/panel_b/contact_eLE_imr90.txt.gz
- __MACOSX/Source Data/Figure_2/panel_b/._contact_eLE_imr90.txt.gz
- Source Data/Figure_2/panel_b/contact_SBS_imr90.txt.gz
- __MACOSX/Source Data/Figure_2/panel_b/._contact_SBS_imr90.txt.gz
- Source Data/Figure_2/panel_a/distance_SBS_imr90.txt.gz
- __MACOSX/Source Data/Figure_2/panel_a/._distance_SBS_imr90.txt.gz
- Source Data/Figure_2/panel_a/distance_LE+SBS_imr90.txt.gz
- __MACOSX/Source Data/Figure_2/panel_a/._distance_LE+SBS_imr90.txt.gz
- Source Data/Figure_2/panel_a/.DS_Store
- __MACOSX/Source Data/Figure_2/panel_a/._.DS_Store
- Source Data/Figure_2/panel_a/distance_eLE_imr90.txt.gz
- __MACOSX/Source Data/Figure_2/panel_a/._distance_eLE_imr90.txt.gz
- Source Data/Figure_2/panel_a/distance_LE_imr90.txt.gz
- __MACOSX/Source Data/Figure_2/panel_a/._distance_LE_imr90.txt.gz
- Source Data/Figure_3/panel_c/r'_corr_LE+SBS_imr90.txt.gz
- Source Data/Figure_3/panel_c/r'_corr_LE_imr90.txt.gz
- __MACOSX/Source Data/Figure_3/panel_c/._r'_corr_LE_imr90.txt.gz
- Source Data/Figure_3/panel_c/r'_corr_SBS_imr90.txt.gz
- Source Data/Figure_3/panel_c/r'_corr_eLE_imr90.txt.gz
- __MACOSX/Source Data/Figure_3/panel_c/._r'_corr_eLE_imr90.txt.gz
- Source Data/Figure_3/panel_a/.DS_Store
- __MACOSX/Source Data/Figure_3/panel_a/._.DS_Store
- Source Data/Figure_3/panel_a/LE+SBS_best_match_2.txt.gz
- __MACOSX/Source Data/Figure_3/panel_a/._LE+SBS_best_match_2.txt.gz
- Source Data/Figure_3/panel_a/eLE_best_match_2.txt.gz
- __MACOSX/Source Data/Figure_3/panel_a/._eLE_best_match_2.txt.gz
- Source Data/Figure_3/panel_a/SBS_best_match_1.txt.gz
- __MACOSX/Source Data/Figure_3/panel_a/._SBS_best_match_1.txt.gz
- Source Data/Figure_3/panel_a/LE_best_match_1.txt.gz
- __MACOSX/Source Data/Figure_3/panel_a/._LE_best_match_1.txt.gz
- Source Data/Figure_3/panel_a/LE_best_match_2.txt.gz
- __MACOSX/Source Data/Figure_3/panel_a/._LE_best_match_2.txt.gz
- Source Data/Figure_3/panel_a/SBS_best_match_2.txt.gz
- __MACOSX/Source Data/Figure_3/panel_a/._SBS_best_match_2.txt.gz
- Source Data/Figure_3/panel_a/eLE_best_match_1.txt.gz
- __MACOSX/Source Data/Figure_3/panel_a/._eLE_best_match_1.txt.gz
- Source Data/Figure_3/panel_a/LE+SBS_best_match_1.txt.gz
- __MACOSX/Source Data/Figure_3/panel_a/._LE+SBS_best_match_1.txt.gz
- Source Data/Figure_4/panel_c/triplet_viewpointC_SBS.txt.gz
- Source Data/Figure_4/panel_c/triplet_viewpointC_eLE.txt.gz
- Source Data/Figure_4/panel_c/triplet_viewpointC_LE+SBS.txt.gz
- Source Data/Figure_4/panel_c/triplet_viewpointC_LE.txt.gz
- Source Data/Figure_4/panel_b/triplet_viewpointB_LE+SBS.txt.gz
- Source Data/Figure_4/panel_b/triplet_viewpointB_eLE.txt.gz
- Source Data/Figure_4/panel_b/triplet_viewpointB_SBS.txt.gz
- Source Data/Figure_4/panel_b/triplet_viewpointB_LE.txt.gz
- Source Data/Figure_4/panel_a/triplet_viewpointA_SBS.txt.gz
- Source Data/Figure_4/panel_a/triplet_viewpointA_eLE.txt.gz
- Source Data/Figure_4/panel_a/triplet_viewpointA_LE.txt.gz
- Source Data/Figure_4/panel_a/triplet_viewpointA_LE+SBS.txt.gz
- Source Data/Suppl_Fig_8/panel_b/contact_LE+SBS_hct116.txt.gz
- Source Data/Suppl_Fig_8/panel_b/contact_SBS_hct116.txt.gz
- Source Data/Suppl_Fig_8/panel_b/contact_eLE_hct116.txt.gz
- Source Data/Suppl_Fig_8/panel_a/distance_LE+SBS_hct116.txt.gz
- Source Data/Suppl_Fig_8/panel_a/distance_eLE_hct116.txt.gz
- Source Data/Suppl_Fig_8/panel_a/distance_SBS_hct116.txt.gz
