# Supplementary material for: Loop-extrusion and polymer phase-separation can co-exist at the single-molecule level to shape chromatin folding
Source: Nat Commun. 2022 Jul 13;13:4070. doi: 10.1038/s41467-022-31856-6 (PMC9279381; doi:10.1038/s41467-022-31856-6)
Supplement: Supplementary file 3 — Source data [file 41467_2022_31856_MOESM3_ESM.zip › Source Data/Figure_2/panels_c-e.xlsx]

## Sheet: Figure 2c
Red pair
	Mean dist (nm)	SD (nm)	SEM (nm)
Exp	370	190	4
LE model	560	220	7
eLE model	510	220	6
SBS model	300	130	4
LE+SBS model	410	150	5
Yellow pair
	Mean dist (nm)	SD (nm)	SEM (nm)
Exp	860	330	7
LE model	750	240	7
eLE model	780	260	8
SBS model	880	220	7
LE+SBS model	840	210	6
Green pair
	Mean dist (nm)	SD (nm)	SEM (nm)
Exp	340	200	4
LE model	410	160	5
eLE model	360	160	5
SBS model	260	90	3
LE+SBS model	310	100	3

## Sheet: Figure 2d
Boundary probability
LE model	eLE model	SBS model	LE+SBS model
0.112381	0.044934	0.026000	0.044000
0.089524	0.058150	0.021000	0.038000
0.069524	0.073128	0.035000	0.038000
0.040952	0.104846	0.113000	0.069000
0.040952	0.143612	0.215500	0.153000
0.043810	0.124229	0.099000	0.129000
0.064762	0.088106	0.088500	0.075000
0.091429	0.067841	0.049500	0.028500
0.128571	0.064317	0.028000	0.023500
0.139048	0.053304	0.029000	0.030000
0.131429	0.077533	0.046000	0.068500
0.099048	0.050661	0.039500	0.071500
0.068095	0.047577	0.028000	0.040000
0.043333	0.052863	0.017500	0.028000
0.035714	0.070485	0.017500	0.026500
0.036667	0.073128	0.030000	0.042000
0.034762	0.104846	0.097000	0.101500
0.054286	0.138767	0.159000	0.115000
0.067619	0.123348	0.157500	0.176000
0.085238	0.068282	0.253000	0.160000
0.095714	0.050220	0.025500	0.022500
0.093333	0.044053	0.010000	0.011000
0.064762	0.032599	0.007000	0.004000
0.052857	0.028634	0.007500	0.014500
0.070476	0.042291	0.023500	0.070000
0.090952	0.088106	0.069000	0.093500
0.119048	0.111454	0.093500	0.070500
0.119048	0.122467	0.102000	0.058500
0.120000	0.151542	0.109500	0.078000
0.086667	0.143612	0.102500	0.100000
0.053810	0.082379	0.163000	0.131000
0.034286	0.049780	0.097500	0.065500
0.030476	0.041410	0.054500	0.035000
0.045238	0.045815	0.018500	0.027000
0.046667	0.036564	0.008000	0.016000
0.058095	0.033040	0.013500	0.014500
0.064762	0.033480	0.024000	0.029000
0.061905	0.048899	0.047500	0.043000
0.077619	0.093392	0.127500	0.102500
0.107143	0.119383	0.174500	0.154000
0.130476	0.122907	0.088500	0.100000
0.118571	0.125991	0.089500	0.116500
0.115238	0.122026	0.065500	0.089500
0.065714	0.086344	0.057500	0.064000
0.074286	0.076652	0.051500	0.049500
0.067619	0.043172	0.048000	0.041500
0.067619	0.050220	0.048000	0.032500
0.051429	0.056388	0.037000	0.036000
0.049524	0.055507	0.046000	0.057500
0.027619	0.054626	0.062500	0.063000
0.022857	0.054626	0.059500	0.053000
0.039048	0.065198	0.050000	0.064000

## Sheet: Figure 2e
Separation score					95% confidence intervals (CI) separation score
LE model	eLE model	SBS model	LE+SBS model		LE model	eLE model	SBS model	LE+SBS model
0.8686507937	0.8371512482	0.8156666667	0.8171666667		0.0053439725	0.0065943933	0.0077002167	0.0073613064
0.9042857143	0.8394273128	0.8275000000	0.8170833333		0.0051835213	0.0065363600	0.0077522619	0.0074455711
0.9058730159	0.8572687225	0.8396666667	0.8282500000		0.0054696431	0.0065291018	0.0067976557	0.0071564846
0.8992857143	0.8720998532	0.8607500000	0.8515833333		0.0052775050	0.0056010391	0.0047327197	0.0060226342
0.8912698413	0.8870778267	0.9133333333	0.8862500000		0.0054919917	0.0052794368	0.0028545188	0.0043772248
0.9010317460	0.9071218796	0.9709166667	0.9413333333		0.0052050574	0.0052581523	0.0027726947	0.0041402906
0.8995238095	0.9052863436	0.9522500000	0.9411666667		0.0051335038	0.0051880078	0.0033316734	0.0041441034
0.8931746032	0.8807635830	0.8965833333	0.8879166667		0.0055493317	0.0055823649	0.0042061495	0.0047361573
0.8929365079	0.8723935389	0.8541666667	0.8359166667		0.0057497830	0.0058624328	0.0057972089	0.0057799578
0.9011111111	0.8640234949	0.8430833333	0.8291666667		0.0053779537	0.0064195319	0.0073046283	0.0074393219
0.9137301587	0.8690895742	0.8444166667	0.8294166667		0.0045256282	0.0059177985	0.0075780195	0.0068184297
0.9348412698	0.8848017621	0.8460000000	0.8490833333		0.0038514690	0.0058578391	0.0074418330	0.0067681660
0.9253968254	0.8825256975	0.8417500000	0.8371666667		0.0042110351	0.0059953030	0.0074739622	0.0071762908
0.8838095238	0.8668135095	0.8335000000	0.8073333333		0.0050649503	0.0059191250	0.0075615496	0.0067906269
0.8480158730	0.8567547724	0.8314166667	0.7865833333		0.0066695501	0.0064377620	0.0077993743	0.0079013416
0.8494444444	0.8572687225	0.8373333333	0.8004166667		0.0071293279	0.0063875930	0.0076174529	0.0079025205
0.8358730159	0.8632158590	0.8440000000	0.8220833333		0.0069347496	0.0059300935	0.0060372327	0.0062617547
0.8663492063	0.8837738620	0.8885000000	0.8760833333		0.0057314483	0.0050651141	0.0041640536	0.0051213703
0.9042063492	0.9160792952	0.9428333333	0.9329166667		0.0051381338	0.0046297139	0.0028685693	0.0039571202
0.9137301587	0.9158590308	0.9817500000	0.9576666667		0.0049655544	0.0045867813	0.0024214266	0.0035693149
0.9005555556	0.8744493392	0.9198333333	0.8975833333		0.0051197424	0.0050948233	0.0027208345	0.0039557129
0.8953174603	0.8441997063	0.8710833333	0.8442500000		0.0058257599	0.0063653393	0.0042657784	0.0052248809
0.8849206349	0.8401615272	0.8535000000	0.8165000000		0.0063664089	0.0069108508	0.0061640833	0.0072047919
0.8834126984	0.8390602056	0.8332500000	0.8081666667		0.0061138933	0.0068614738	0.0072746787	0.0070272396
0.8888095238	0.8523494860	0.8577500000	0.8311666667		0.0057914501	0.0058255725	0.0056038635	0.0052235615
0.9009523810	0.8834067548	0.9221666667	0.9015833333		0.0053762596	0.0054958909	0.0035305112	0.0041527338
0.9110317460	0.8997063142	0.9565833333	0.9513333333		0.0052240514	0.0053460518	0.0031706600	0.0041291553
0.9050793651	0.8902349486	0.9433333333	0.9240000000		0.0052599416	0.0054305278	0.0032376652	0.0045525307
0.9020634921	0.8902349486	0.9310000000	0.9009166667		0.0054549136	0.0053534850	0.0037680694	0.0047679949
0.9032539683	0.8933186490	0.9395833333	0.9274166667		0.0054103243	0.0054440680	0.0030317607	0.0039482622
0.9113492063	0.9032305433	0.9840833333	0.9600000000		0.0051598212	0.0053450966	0.0024405861	0.0037935011
0.9042857143	0.8901615272	0.9233333333	0.9062500000		0.0051835213	0.0052086795	0.0028129551	0.0040454275
0.8815079365	0.8724669604	0.8588333333	0.8513333333		0.0056652275	0.0057588797	0.0048157151	0.0054098971
0.8554761905	0.8536710720	0.8134166667	0.8170000000		0.0064783807	0.0062545655	0.0071463783	0.0073343845
0.8514285714	0.8392070485	0.7944166667	0.8005833333		0.0072286392	0.0066582505	0.0080534009	0.0082692834
0.8553174603	0.8334801762	0.7780000000	0.7778333333		0.0067770043	0.0067659941	0.0082474902	0.0078710728
0.8760317460	0.8379588840	0.7997500000	0.7910833333		0.0058760759	0.0063404941	0.0079457868	0.0075720828
0.9110317460	0.8513950073	0.8265000000	0.8160833333		0.0049960230	0.0061326369	0.0072346017	0.0068836019
0.9184920635	0.8660058737	0.8602500000	0.8489166667		0.0042683505	0.0061255994	0.0046005366	0.0055820390
0.9076190476	0.8810572687	0.9152500000	0.8938333333		0.0043615352	0.0056110021	0.0028839578	0.0048560127
0.8993650794	0.8885462555	0.9699166667	0.9355000000		0.0057600816	0.0055998955	0.0027507895	0.0043868429
0.9002380952	0.8900146843	0.9499166667	0.9329166667		0.0058716380	0.0055648185	0.0032549771	0.0042694917
0.8958730159	0.8872980910	0.9129166667	0.9074166667		0.0056920069	0.0053867791	0.0042380274	0.0048498210
0.9123015873	0.8899412628	0.8935000000	0.8877500000		0.0044998688	0.0057091847	0.0050500109	0.0055207040
0.9207142857	0.8771659325	0.8878333333	0.8615833333		0.0042627353	0.0058275072	0.0057851540	0.0063452087
0.9146031746	0.8649779736	0.8692500000	0.8419166667		0.0048057083	0.0060519237	0.0065917666	0.0066547182
0.8972222222	0.8619676946	0.8493333333	0.8312500000		0.0052417593	0.0061854306	0.0069512923	0.0072218234
0.8763492063	0.8654919236	0.8264166667	0.8250000000		0.0060146688	0.0060787044	0.0073097569	0.0070409471
0.8693650794	0.8614537445	0.8266666667	0.8371666667		0.0063474678	0.0063931085	0.0073489979	0.0067851612
0.8653968254	0.8594713656	0.8458333333	0.8445000000		0.0062060256	0.0064651211	0.0077805247	0.0067101042
0.8722222222	0.8551395007	0.8444166667	0.8381666667		0.0059151811	0.0062010117	0.0074353826	0.0068961995
0.8786507937	0.8552863436	0.8244166667	0.8172500000		0.0062797688	0.0065542931	0.0073233669	0.0070935029
0.8861111111	0.8635829662	0.8165000000	0.8146666667		0.0059896102	0.0064749246	0.0079602682	0.0075079544
0.8919841270	0.8722466960	0.8264166667	0.8190833333		0.0057772210	0.0059814595	0.0075013324	0.0069254881
