# Supplementary material for: Loop-extrusion and polymer phase-separation can co-exist at the single-molecule level to shape chromatin folding
Source: Nat Commun. 2022 Jul 13;13:4070. doi: 10.1038/s41467-022-31856-6 (PMC9279381; doi:10.1038/s41467-022-31856-6)
Supplement: Supplementary file 3 — Source data [file 41467_2022_31856_MOESM3_ESM.zip › Source Data/Figure_3/panel_b.xlsx]

## Sheet: Figure 3b
Fraction of exp-model best matching pairs with RMSD above control 1st decile
LE model	eLE model	SBS model	LE+SBS model
0.04382061	0.04690175	0.0345772	0.0458747
