# Supplementary material for: Loop-extrusion and polymer phase-separation can co-exist at the single-molecule level to shape chromatin folding
Source: Nat Commun. 2022 Jul 13;13:4070. doi: 10.1038/s41467-022-31856-6 (PMC9279381; doi:10.1038/s41467-022-31856-6)
Supplement: Supplementary file 3 — Source data [file 41467_2022_31856_MOESM3_ESM.zip › Source Data/Figure_4/panel_d.xlsx]

## Sheet: Figure 4d
	Model-exp MRSD	SEM
Control	0.0692820111	0.0290433825
LE model	0.0218810724	0.0051287229
eLE model	0.0031706055	0.0004620820
SBS model	0.0059182275	0.0012399259
LE+SBS model	0.0025190767	0.0003638081
