# Supplementary material for: Loop-extrusion and polymer phase-separation can co-exist at the single-molecule level to shape chromatin folding
Source: Nat Commun. 2022 Jul 13;13:4070. doi: 10.1038/s41467-022-31856-6 (PMC9279381; doi:10.1038/s41467-022-31856-6)
Supplement: Supplementary file 3 — Source data [file 41467_2022_31856_MOESM3_ESM.zip › Source Data/Suppl_Fig_8/panels_c-d.xlsx]

## Sheet: Suppl. Fig. 8c
Boundary probability
eLE model	SBS model	LE+SBS model
0.055022	0.027000	0.023932
0.082969	0.044000	0.038462
0.077729	0.059000	0.047009
0.071616	0.086000	0.098291
0.080349	0.111500	0.084615
0.080349	0.112000	0.109829
0.086463	0.076000	0.123504
0.080349	0.087000	0.072222
0.096070	0.087000	0.070513
0.089520	0.109500	0.104274
0.066376	0.100000	0.093162
0.063755	0.079000	0.063248
0.075546	0.048000	0.069658
0.056769	0.034000	0.066667
0.055459	0.032000	0.054274
0.057642	0.035500	0.054274
0.054585	0.060000	0.056838
0.068559	0.071500	0.102991
0.072926	0.143000	0.105556
0.103493	0.174500	0.130342
0.117904	0.125000	0.119231
0.111790	0.079000	0.100427
0.102183	0.058500	0.067521
0.088210	0.061000	0.059829
0.078166	0.051500	0.056838
0.068559	0.080000	0.073504
0.066376	0.098000	0.105556
0.062882	0.111500	0.098291
0.057642	0.092000	0.087179
0.056769	0.097000	0.101282
0.048035	0.084500	0.087607
0.065066	0.068000	0.050427
0.060262	0.060000	0.068376
0.076419	0.062000	0.093162
0.086463	0.039500	0.065812
0.100000	0.027000	0.050000
0.068559	0.036500	0.068803
0.059825	0.065500	0.074786
0.069432	0.111000	0.075641
0.073799	0.127000	0.098718
0.060262	0.116500	0.111538
0.093450	0.105000	0.114957
0.104367	0.202500	0.167949
0.129258	0.132500	0.145299
0.108297	0.021000	0.052991
0.085590	0.012500	0.011966
0.049345	0.008500	0.004274
0.047162	0.009500	0.011538
0.036245	0.010500	0.009829
0.036681	0.013000	0.022222
0.034061	0.065500	0.094017
0.043668	0.161500	0.170085
0.068559	0.199500	0.150855
0.106550	0.158000	0.184615
0.135371	0.127000	0.132051
0.119214	0.093000	0.076068
0.106550	0.054000	0.048718
0.075546	0.029000	0.026068
0.051965	0.030000	0.020513
0.071179	0.038000	0.039316
0.096943	0.083000	0.086325
0.068996	0.125000	0.124786
0.061135	0.143000	0.154701
0.068122	0.106000	0.144017
0.056769	0.060000	0.058974
0.052402	0.023000	0.038034
0.050655	0.011500	0.024359
0.048035	0.006000	0.023932
0.055895	0.027000	0.030769
0.075983	0.077000	0.071795

## Sheet: Suppl. Fig. 8d
Separation score				95% confidence intervals (CI) separation score
eLE model	SBS model	LE+SBS model		eLE model	SBS model	LE+SBS model
0.8699417758	0.8641666667	0.8480769231		0.0057429590	0.0063642086	0.0056587884
0.8749636099	0.8490000000	0.8383190883		0.0059080013	0.0071515774	0.0061605592
0.8744541485	0.8570000000	0.8483618234		0.0057610004	0.0069092062	0.0060049389
0.8887918486	0.8747500000	0.8680199430		0.0054303498	0.0064910015	0.0061103539
0.8896652111	0.8729166667	0.8742165242		0.0057193814	0.0063056323	0.0060945082
0.8824599709	0.8715000000	0.8519230769		0.0060019490	0.0064418335	0.0059392049
0.8726346434	0.8641666667	0.8400284900		0.0060057788	0.0067717661	0.0063397977
0.8742358079	0.8566666667	0.8473646724		0.0060309176	0.0068435268	0.0069365827
0.8764192140	0.8584166667	0.8416666667		0.0062171506	0.0066386250	0.0063687909
0.8791120815	0.8622500000	0.8479344729		0.0062065452	0.0066671762	0.0064689399
0.8792576419	0.8694166667	0.8483618234		0.0059200992	0.0062974254	0.0066003429
0.8788209607	0.8720000000	0.8354700855		0.0057603661	0.0063717834	0.0066890021
0.8751819505	0.8590000000	0.8248575499		0.0059595841	0.0070049967	0.0065437618
0.8721979622	0.8468333333	0.8292022792		0.0061462298	0.0070518802	0.0068133353
0.8689956332	0.8405000000	0.8226495726		0.0058035404	0.0071214727	0.0068328776
0.8670305677	0.8364166667	0.8307692308		0.0059553595	0.0073526959	0.0067234821
0.8688500728	0.8529166667	0.8432336182		0.0058798914	0.0073856497	0.0063644720
0.8692139738	0.8681666667	0.8576210826		0.0062086298	0.0061026328	0.0059701201
0.8718340611	0.8959166667	0.8771367521		0.0061256775	0.0047390502	0.0052972815
0.8740174672	0.9231666667	0.8944444444		0.0059008135	0.0038297249	0.0047672624
0.8868267831	0.9598333333	0.9246438746		0.0054571564	0.0032872070	0.0043971964
0.8998544396	0.9329166667	0.9189458689		0.0052146787	0.0037629475	0.0043431845
0.9018922853	0.9003333333	0.8896011396		0.0052548612	0.0047912510	0.0052432305
0.8901018923	0.8854166667	0.8522792023		0.0053883932	0.0055924449	0.0057532378
0.8788937409	0.8818333333	0.8499287749		0.0056709328	0.0061983815	0.0066234756
0.8737991266	0.8672500000	0.8410968661		0.0060272930	0.0065716590	0.0064534583
0.8701601164	0.8549166667	0.8281339031		0.0060380775	0.0071314548	0.0063274501
0.8727802038	0.8444166667	0.8351851852		0.0060466057	0.0073956751	0.0067850168
0.8735807860	0.8422500000	0.8316951567		0.0060237462	0.0072425062	0.0066174956
0.8668122271	0.8530000000	0.8298433048		0.0060055562	0.0071396797	0.0064808129
0.8581513828	0.8614166667	0.8342592593		0.0064925841	0.0071305389	0.0066002063
0.8596797671	0.8556666667	0.8363247863		0.0065739707	0.0072473556	0.0069852453
0.8638282387	0.8576666667	0.8242165242		0.0061041071	0.0065866825	0.0065751970
0.8644104803	0.8614166667	0.8334757835		0.0060606359	0.0068431963	0.0067250869
0.8730713246	0.8629166667	0.8437321937		0.0059345186	0.0067159479	0.0066985653
0.8832605531	0.8605833333	0.8455840456		0.0057694933	0.0067061677	0.0064380990
0.8956331878	0.8556666667	0.8601139601		0.0054587795	0.0068758688	0.0062226727
0.8936681223	0.8615833333	0.8603988604		0.0052969871	0.0062773472	0.0060140996
0.8954148472	0.8760833333	0.8604700855		0.0049354657	0.0052707681	0.0059196810
0.8885735080	0.9040000000	0.8700142450		0.0055105338	0.0042060763	0.0051296697
0.8795487627	0.9341666667	0.8997150997		0.0058674251	0.0035990543	0.0046062630
0.8721979622	0.9532500000	0.9210826211		0.0061129339	0.0033461362	0.0045100604
0.8844978166	0.9458333333	0.9150284900		0.0055905147	0.0034533011	0.0042646746
0.8975254731	0.9165000000	0.9073361823		0.0049910944	0.0036142544	0.0044700525
0.9155749636	0.8940000000	0.9076210826		0.0044420140	0.0042096388	0.0043970539
0.9166666667	0.8667500000	0.8836182336		0.0047122168	0.0048374417	0.0050908004
0.8946142649	0.8395833333	0.8420227920		0.0052970410	0.0061378392	0.0057323987
0.8782387191	0.8162500000	0.8063390313		0.0057010301	0.0075028739	0.0065128251
0.8631732169	0.8115000000	0.8161680912		0.0062192345	0.0081565198	0.0071222168
0.8470160116	0.8260000000	0.8054843305		0.0065919225	0.0076674697	0.0064647861
0.8480349345	0.8455833333	0.8353988604		0.0064276918	0.0066446544	0.0061007339
0.8596797671	0.8781666667	0.8698005698		0.0062296667	0.0051907434	0.0055534455
0.8817321689	0.9182500000	0.9025641026		0.0057086443	0.0042052585	0.0045741281
0.8944687045	0.9446666667	0.9281339031		0.0053524983	0.0038128708	0.0041161135
0.9116448326	0.9320000000	0.9234330484		0.0046045325	0.0039610721	0.0039574042
0.9141193595	0.9239166667	0.9234330484		0.0045444997	0.0043145709	0.0042892111
0.9098253275	0.9023333333	0.9010683761		0.0050067975	0.0051903824	0.0045901563
0.8991994178	0.8690000000	0.8665954416		0.0054879357	0.0060176920	0.0055966610
0.8819505095	0.8358333333	0.8314814815		0.0054517252	0.0073916727	0.0063995925
0.8660844250	0.8345000000	0.8221509972		0.0059336715	0.0073711906	0.0066077190
0.8713973799	0.8528333333	0.8438034188		0.0060612241	0.0068310848	0.0058958610
0.8885735080	0.8766666667	0.8712250712		0.0059004359	0.0062033977	0.0055537163
0.8954148472	0.8758333333	0.8779914530		0.0054727403	0.0061083850	0.0056736472
0.8901746725	0.8578333333	0.8575498575		0.0051395540	0.0067370176	0.0061022001
0.8823144105	0.8434166667	0.8263532764		0.0055576579	0.0071659790	0.0065808348
0.8625909753	0.8226666667	0.8029914530		0.0062677334	0.0076872739	0.0071380254
0.8450509461	0.8245000000	0.7990028490		0.0065065840	0.0074055370	0.0069190948
0.8462882096	0.8343333333	0.8182336182		0.0065782803	0.0073567450	0.0069727746
0.8537117904	0.8398333333	0.8297008547		0.0066633587	0.0071875320	0.0065911999
0.8747452693	0.8450000000	0.8373219373		0.0058768107	0.0057343011	0.0057698514
0.8951965066	0.8812500000	0.8616096866		0.0051330229	0.0039753427	0.0041526237
0.9141193595	0.9193333333	0.9177350427		0.0047336720	0.0033248572	0.0039115068
